# Supplementary material for: Comparison between 1,2-Dihydropyridine and 1,4-Dihydropyridine on Hydride-Donating Ability and Activity
Source: Molecules. 2022 Aug 24;27(17):5382. doi: 10.3390/molecules27175382 (PMC9457676; doi:10.3390/molecules27175382)
Supplement: Supplementary file 1 [file molecules-27-05382-s001.zip]

Archive with 1 entries (1 files):
- molecules-1851563-supplementary.pdf
